# Supplementary material for: Camphene as a Protective Agent in Myocardial Ischemia/Reperfusion Injury
Source: Antioxidants (Basel). 2024 Mar 28;13(4):405. doi: 10.3390/antiox13040405 (PMC11047447; doi:10.3390/antiox13040405)
Supplement: Supplementary file 1 [file antioxidants-13-00405-s001.zip]

Archive with 1 entries (1 files):
- antioxidants-2804278-supplementary.pdf
